# Supplementary material for: The Prognostic Value of Inflammatory Markers in Paediatric Acute Kidney Injury
Source: J Clin Med. 2026 Jan 30;15(3):1099. doi: 10.3390/jcm15031099 (PMC12898657; doi:10.3390/jcm15031099)
Supplement: Supplementary file 1 [file jcm-15-01099-s001.zip]

Archive with 1 entries (1 files):
- jcm-4106900-supplementary.pdf
